# Supplementary material for: Seeing is believing: Genome editing made easy with RUBY for educational purposes
Source: Plant Physiol. 2025 Jul 23;198(3):kiaf265. doi: 10.1093/plphys/kiaf265 (PMC12283223; doi:10.1093/plphys/kiaf265)
Supplement: kiaf265_Supplementary_Data [file kiaf265_supplementary_data.zip]

Archive with 3 entries (3 files):
- Supplemental figures,table and other information revised.pdf
- Supplemental Video 1.mp4
- Supplementary Video Legends.docx
